# Supplementary material for: Growth Arrest-Specific Protein 6 Is Elevated in Endometriosis but Shows Poor Diagnostic Performance
Source: Int J Mol Sci. 2025 Aug 28;26(17):8348. doi: 10.3390/ijms26178348 (PMC12427796; doi:10.3390/ijms26178348)
Supplement: Supplementary file 1 [file ijms-26-08348-s001.zip]

Archive with 1 entries (1 files):
- ijms-3822696-supplementary.pdf
